# Supplementary material for: Pharmacokinetic Adaptations in Pregnancy: Implications for Optimizing Antiretroviral Therapy in HIV-Positive Women
Source: Pharmaceutics. 2025 Jul 15;17(7):913. doi: 10.3390/pharmaceutics17070913 (PMC12300238; doi:10.3390/pharmaceutics17070913)
Supplement: Supplementary file 1 [file pharmaceutics-17-00913-s001.zip]

Archive with 1 entries (1 files):
- pharmaceutics-3518234-supplementary.pdf
